# Supplementary material for: Habitat segregation and ecological character displacement in cryptic African malaria mosquitoes
Source: Evol Appl. 2015 Mar 8;8(4):326–45. doi: 10.1111/eva.12242 (PMC4408144; doi:10.1111/eva.12242)
Supplement: Supplementary file 3 [file eva0008-0326-sd3.xlsx]

## Sheet: 1. Study Area
Geographical Coordinates:	LAT	LONG	Human
	(decimal degrees)		Population*
Coastal
Rural
Cameroon
1. Bouandjo	2.53006666	9.82786663	< 4 000
2. Bwambe	2.86470836	9.90417497	< 4 000
3. Ebodje	2.57332499	9.82605002	< 4 000
4. Eboundja	2.80178332	9.89875004	< 4 000
5. Grand Batanga	2.86204442	9.88655001	< 4 000
6. Lolabe	2.71936666	9.86623337	< 4 000
7. Tiko CDC Plantation	4.12276350	9.43649699	< 4 000
Equatorial Guinea
8. Sacriba	3.72133333	8.71633331	< 4 000
9. Sipopo	3.75168337	8.87951665	< 4 000
Urban
Cameroon
10. Bonaberi	4.07979167	9.65985973	cf. Douala
11. Campo	2.36958666	9.82757331	< 4 000
12. Douala	4.02047840	9.79403220	2446945
13. Kribi	2.94398888	9.91147223	80957
14. Nziou	2.98435999	9.92439999	cf. Kribi
15. Tiko	4.07299724	9.36788613	78885
Equatorial Guinea
16. Bata	1.85327881	9.78537323	250770
17. Malabo	3.75067221	8.76244722	187302
18. Mbini**	1.58386251	9.62005832	14034
Gabon
19. Libreville	0.39356247	9.46924401	797003
Inland
Rural
Cameroon
20. Ongot	3.88096001	11.50485776	< 4 000
21. Tibati outskirts	6.47496496	12.60394500	< 4 000
22. Tongo Gadima	5.17942004	13.99967998	< 4 000
Urban
Cameroon
23. Buea	4.14830557	9.29668334	119039
24. Kumba	4.63283334	9.44759816	173049
25. Loum	4.71665276	9.73714444	47305
26. Mamfe	5.75995557	9.31138149	12014
27. Mbanga	4.50136389	9.56462501	29732
28. Nguti	5.32911664	9.41739997	4925
29. Njombe	4.58590001	9.65602083	37505
30. Nkongsamba	4.94840000	9.93505715	111142
31. Tibati	6.45995000	12.62152499	26683
32. Yaounde	3.87995699	11.51230051	2440462
* 2012 projection from 2005 census data. Source: World Gazetteer
** 1994 census data

## Sheet: 2. Total No. Larvae Tested
Total Tested	Salinity
	0	5	10	20	30	35	40	45	50	Total
Coastal	1432	790	1400	1349	1386	56	1463	57	1479	9412
Rural	201	177	202	193	180	0	208	0	213	1374
Cameroon
1. Bouandjo	17	17	19	15	20	0	15	0	20	123
2. Bwambe	32	32	31	32	30	0	32	0	32	221
3. Ebodje	60	60	56	53	48	0	60	0	61	398
4. Eboundja	14	13	15	10	14	0	16	0	15	97
5. Grand Batanga	7	8	7	7	6	0	7	0	6	48
6. Lolabe	15	20	17	17	1	0	17	0	18	105
7. Tiko CDC Plantation	30	0	30	30	30	0	30	0	30	180
Equatorial Guinea
8. Sacriba	10	11	11	10	9	0	11	0	11	73
9. Sipopo	16	16	16	19	22	0	20	0	20	129
Urban	1231	613	1198	1156	1206	56	1255	57	1266	8038
Cameroon
10. Bonaberi	383	158	396	383	392	0	394	0	403	2509
11. Campo	84	82	87	82	80	0	87	0	85	587
12. Douala	84	0	84	84	84	0	84	0	84	504
13. Kribi	83	80	87	84	82	0	89	0	84	589
14. Nziou	52	53	53	54	45	0	55	0	55	367
15. Tiko	100	86	107	103	100	0	101	0	112	709
Equatorial Guinea
16. Bata	131	102	116	111	126	11	132	12	132	873
17. Malabo	74	52	51	44	71	20	67	20	61	460
18. Mbini	24	0	0	0	24	25	23	25	24	145
Gabon
19. Libreville	216	0	217	211	202	0	223	0	226	1295
Inland	893	892	927	911	912	0	958	0	941	6434
Rural	93	93	91	91	92	0	93	0	90	643
Cameroon
20. Ongot	47	47	47	47	47	0	47	0	47	329
21. Tibati outskirts	34	34	32	34	33	0	36	0	35	238
22. Tongo Gadima	12	12	12	10	12	0	10	0	8	76
Urban	800	799	836	820	820	0	865	0	851	5791
Cameroon
23. Buea	64	77	86	84	88	0	87	0	87	573
24. Kumba	98	113	113	112	119	0	134	0	134	823
25. Loum	73	74	75	74	75	0	74	0	73	518
26. Mamfe	97	93	111	101	99	0	115	0	110	726
27. Mbanga	117	113	108	107	111	0	115	0	117	788
28. Nguti	64	60	59	55	52	0	55	0	45	390
29. Njombe	67	52	63	67	65	0	69	0	68	451
30. Nkongsamba	94	91	94	94	87	0	92	0	91	643
31. Tibati	25	25	26	25	23	0	23	0	25	172
32. Yaounde	101	101	101	101	101	0	101	0	101	707
Total	2325	1682	2327	2260	2298	56	2421	57	2420	15846

## Sheet: 3. Total No. Batches
Total Batches	Salinity
	0	5	10	20	30	35	40	45	50	Total
Coastal	0	0	0	0	0	0	0	0	0	0
Rural	14	11	14	14	14	0	14	0	14	95
Cameroon
1. Bouandjo	1	1	1	1	1	0	1	0	1	7
2. Bwambe	2	2	2	2	2	0	2	0	2	14
3. Ebodje	3	3	3	3	3	0	3	0	3	21
4. Eboundja	1	1	1	1	1	0	1	0	1	7
5. Grand Batanga	1	1	1	1	1	0	1	0	1	7
6. Lolabe	1	1	1	1	1	0	1	0	1	7
7. Tiko CDC Plantation	3	0	3	3	3	0	3	0	3	18
Equatorial Guinea
8. Sacriba	1	1	1	1	1	0	1	0	1	7
9. Sipopo	1	1	1	1	1	0	1	0	1	7
Urban	88	43	84	83	88	4	88	4	88	570
Cameroon
10. Bonaberi	27	11	27	27	27	0	27	0	27	173
11. Campo	5	5	5	5	5	0	5	0	5	35
12. Douala	7	0	7	7	7	0	7	0	7	42
13. Kribi	6	6	6	6	6	0	6	0	6	42
14. Nziou	4	4	4	4	4	0	4	0	4	28
15. Tiko	7	6	7	7	7	0	7	0	7	48
Equatorial Guinea
16. Bata	8	7	7	7	8	1	8	1	8	55
17. Malabo	6	4	5	4	6	1	6	1	6	39
18. Mbini	2	0	0	0	2	2	2	2	2	12
Gabon
19. Libreville	16	0	16	16	16	0	16	0	16	96
Inland	0	0	0	0	0	0	0	0	0	0
Rural	7	7	7	7	7	0	7	0	7	49
Cameroon
20. Ongot	4	4	4	4	4	0	4	0	4	28
21. Tibati outskirts	2	2	2	2	2	0	2	0	2	14
22. Tongo Gadima	1	1	1	1	1	0	1	0	1	7
Urban	62	61	62	62	62	0	62	0	61	432
Cameroon
23. Buea	6	6	6	6	6	0	6	0	6	42
24. Kumba	8	8	8	8	8	0	8	0	8	56
25. Loum	6	6	6	6	6	0	6	0	6	42
26. Mamfe	7	7	7	7	7	0	7	0	7	49
27. Mbanga	7	7	7	7	7	0	7	0	7	49
28. Nguti	4	4	4	4	4	0	4	0	3	27
29. Njombe	5	5	5	5	5	0	5	0	5	35
30. Nkongsamba	7	6	7	7	7	0	7	0	7	48
31. Tibati	2	2	2	2	2	0	2	0	2	14
32. Yaounde	10	10	10	10	10	0	10	0	10	70
Total	171	122	167	166	171	4	171	4	170	1146
